# Supplementary material for: Cost-effectiveness of replacing versus discarding the nail in children with nail bed injury
Source: Br J Surg. 2023 Apr 18;110(9):1104–7. doi: 10.1093/bjs/znad086 (PMC10416701; doi:10.1093/bjs/znad086)
Supplement: znad086_Supplementary_Data [file znad086_supplementary_data.zip]

Archive with 2 entries (2 files):
- CHEERS_Checklist.docx
- Supplementary_Material.docx
